# Supplementary material for: One month convection timescale on the surface of a giant evolved star
Source: Nature. 2024 Sep 11;633(8029):323–6. doi: 10.1038/s41586-024-07836-9 (PMC11390477; doi:10.1038/s41586-024-07836-9)
Supplement: Supplementary file 2 — Source Data Fig. 2 [file 41586_2024_7836_MOESM2_ESM.csv]

18 July 2023	x [mas]	PSD [mJy^2] on-source	error PSD [mJy^2] on-source	PSD [mJy^2] off-source	error PSD [mJy^2] off-source
0	107.47	0.49	0.86	0.06	0.29
1	78.98	4.99	0.08	0.91	0.10
2	62.43	9.64	2.83	1.38	1.68
3	51.62	0.40	0.88	0.38	0.27
4	44.00	7.09	2.60	0.77	1.21
5	38.34	11.19	4.96	0.48	0.52
6	33.97	17.46	5.66	1.94	2.33
7	30.49	12.58	2.97	0.51	0.76
8	27.66	1.08	0.97	1.09	0.83
9	25.31	0.25	0.88	2.43	1.07
10	23.33	25.71	8.38	4.06	3.59
11	21.64	33.03	13.81	0.64	1.88
12	20.17	5.28	6.44	2.74	5.75
13	18.89	5.95	7.76	0.80	3.28
14	17.77	16.27	3.15	14.69	12.16
15	16.77	33.20	14.48	7.70	9.24
16	15.87	4.52	1.79	6.83	12.49
17	15.07	20.93	17.55	0.37	3.07
18	14.34	146.54	10.44	64.51	58.72
19	13.69	28.88	19.88	35.53	0.70
20	13.08	171.65	75.49	20.82	27.21
21	12.53	29.16	39.69	20.83	44.22
27 July 2023	x [mas]	PSD [mJy^2] on-source	error PSD [mJy^2] on-source	PSD [mJy^2] off-source	error PSD [mJy^2] off-source
0	101.62	15.58	3.95	0.18	0.47
1	74.87	20.31	5.59	0.03	0.18
2	59.27	12.73	3.89	1.75	0.51
3	49.05	0.43	0.78	0.63	0.05
4	41.84	0.11	0.05	0.13	0.06
5	36.47	27.79	4.98	0.96	1.36
6	32.33	16.06	3.51	0.04	0.11
7	29.03	2.19	0.95	0.76	1.25
8	26.34	10.92	2.99	2.99	2.32
9	24.11	14.33	3.50	1.60	1.83
10	22.23	43.34	4.13	0.48	0.13
11	20.61	24.51	2.50	4.36	3.95
12	19.22	3.66	2.61	1.99	2.76
13	18.01	52.46	23.00	14.80	12.57
14	16.93	12.93	3.89	3.36	1.37
15	15.98	35.80	23.00	5.42	12.93
16	15.13	20.09	16.93	5.85	12.93
17	14.37	5.59	13.15	1.91	3.44
18	13.68	244.98	9.33	55.81	77.07
19	13.05	226.33	13.30	5.85	14.28
20	12.48	46.38	75.61	277.33	287.15
21	11.95	5.94	30.58	20.99	53.10
2 Aug 2023	x [mas]	PSD [mJy^2] on-source	error PSD [mJy^2] on-source	PSD [mJy^2] off-source	error PSD [mJy^2] off-source
0	100.56	37.59	2.63	0.18	0.13
1	74.06	52.79	3.51	0.11	0.08
2	58.61	11.50	1.13	0.08	0.07
3	48.50	0.10	0.04	0.04	0.04
4	41.36	2.36	0.24	0.01	0.02
5	36.05	17.82	1.09	0.04	0.11
6	31.95	14.21	0.90	0.09	0.16
7	28.69	1.18	0.16	0.02	0.07
8	26.03	4.08	0.22	0.12	0.15
9	23.83	7.49	1.26	0.17	0.19
10	21.96	10.98	1.30	0.01	0.00
11	20.37	5.70	1.15	0.18	0.39
12	18.99	0.17	0.20	0.11	0.35
13	17.79	6.55	1.51	0.92	0.61
14	16.73	4.05	0.15	0.67	0.54
15	15.79	32.81	4.42	4.23	0.44
16	14.95	12.70	2.86	0.85	0.99
17	14.20	0.49	0.96	0.70	1.14
18	13.51	22.60	7.82	11.48	3.72
19	12.89	56.05	8.37	1.37	2.06
20	12.33	17.24	12.65	59.95	98.14
21	11.81	0.98	2.37	13.37	6.54
