# Supplementary material for: One month convection timescale on the surface of a giant evolved star
Source: Nature. 2024 Sep 11;633(8029):323–6. doi: 10.1038/s41586-024-07836-9 (PMC11390477; doi:10.1038/s41586-024-07836-9)
Supplement: Supplementary file 3 — Source Data Fig. 3 [file 41586_2024_7836_MOESM3_ESM.csv]

RDor	PA [deg]	Radius 18-07-2023 [mas]	Radius 27-07-2023 [mas]	Radius 02-08-2023 [mas]	Velocity 12 [km/s]	Velocity 23 [km/s]
0	-180.00	30.38	30.10	29.55	-3.00	-8.81
1	-176.40	30.27	30.08	29.45	-2.04	-10.01
2	-172.80	30.28	29.96	29.44	-3.42	-8.35
3	-169.20	30.54	29.82	29.60	-7.79	-3.52
4	-165.60	31.01	29.72	29.91	-13.78	3.03
5	-162.00	31.42	29.74	30.23	-17.98	7.76
6	-158.40	31.47	29.89	30.39	-17.03	8.11
7	-154.80	31.10	30.03	30.38	-11.44	5.58
8	-151.20	30.47	30.06	30.24	-4.33	2.77
9	-147.60	29.96	30.00	30.04	0.39	0.75
10	-144.00	29.88	29.86	29.84	-0.27	-0.27
11	-140.40	30.14	29.73	29.70	-4.42	-0.54
12	-136.80	30.56	29.67	29.67	-9.60	-0.04
13	-133.20	30.92	29.73	29.79	-12.75	0.86
14	-129.60	31.12	29.94	30.04	-12.60	1.61
15	-126.00	31.14	30.27	30.37	-9.34	1.51
16	-122.40	31.03	30.62	30.69	-4.40	1.03
17	-118.80	30.79	30.89	30.94	1.09	0.65
18	-115.20	30.44	31.03	31.07	6.31	0.67
19	-111.60	30.05	31.04	31.09	10.67	0.82
20	-108.00	29.67	30.95	30.99	13.68	0.62
21	-104.40	29.40	30.77	30.75	14.76	-0.27
22	-100.80	29.26	30.52	30.40	13.53	-1.90
23	-97.20	29.28	30.20	29.96	9.79	-3.73
24	-93.60	29.43	29.82	29.54	4.25	-4.54
25	-90.00	29.56	29.44	29.21	-1.19	-3.74
26	-86.40	29.60	29.12	29.01	-5.10	-1.84
27	-82.80	29.53	28.90	28.88	-6.73	-0.25
28	-79.20	29.37	28.72	28.76	-6.98	0.67
29	-75.60	29.18	28.56	28.60	-6.75	0.68
30	-72.00	29.01	28.36	28.38	-6.97	0.30
31	-68.40	28.86	28.13	28.11	-7.89	-0.26
32	-64.80	28.76	27.89	27.87	-9.40	-0.24
33	-61.20	28.70	27.68	27.73	-10.87	0.65
34	-57.60	28.65	27.60	27.70	-11.23	1.58
35	-54.00	28.61	27.67	27.76	-10.03	1.39
36	-50.40	28.56	27.87	27.87	-7.41	0.02
37	-46.80	28.53	28.17	28.07	-3.86	-1.55
38	-43.20	28.52	28.55	28.41	0.35	-2.32
39	-39.60	28.55	29.03	28.91	5.08	-1.90
40	-36.00	28.65	29.59	29.51	10.15	-1.29
41	-32.40	28.82	30.20	30.12	14.87	-1.28
42	-28.80	29.06	30.76	30.60	18.26	-2.52
43	-25.20	29.38	31.23	30.92	19.83	-4.96
44	-21.60	29.78	31.62	31.10	19.77	-8.35
45	-18.00	30.22	31.92	31.22	18.23	-11.13
46	-14.40	30.67	32.02	31.30	14.45	-11.49
47	-10.80	31.10	31.82	31.30	7.78	-8.26
48	-7.20	31.45	31.38	31.17	-0.73	-3.38
49	-3.60	31.70	30.90	30.91	-8.59	0.15
50	0.00	31.86	30.53	30.62	-14.28	1.44
51	3.60	31.93	30.37	30.45	-16.75	1.20
52	7.20	31.97	30.48	30.50	-15.99	0.24
53	10.80	32.04	30.85	30.72	-12.78	-1.98
54	14.40	32.17	31.29	30.97	-9.47	-5.06
55	18.00	32.26	31.51	31.06	-8.07	-7.11
56	21.60	32.12	31.41	30.96	-7.68	-7.13
57	25.20	31.65	31.08	30.68	-6.18	-6.29
58	28.80	30.97	30.63	30.30	-3.65	-5.22
59	32.40	30.36	30.16	29.92	-2.07	-3.89
60	36.00	30.03	29.75	29.60	-3.02	-2.39
61	39.60	29.96	29.42	29.38	-5.71	-0.78
62	43.20	29.99	29.21	29.26	-8.35	0.77
63	46.80	30.01	29.09	29.21	-9.88	2.03
64	50.40	29.96	29.02	29.21	-10.01	2.97
65	54.00	29.84	29.00	29.22	-9.06	3.55
66	57.60	29.68	29.00	29.24	-7.29	3.77
67	61.20	29.53	29.02	29.26	-5.51	3.84
68	64.80	29.43	29.05	29.28	-4.12	3.75
69	68.40	29.40	29.08	29.31	-3.44	3.58
70	72.00	29.42	29.15	29.34	-2.87	3.02
71	75.60	29.45	29.23	29.37	-2.36	2.31
72	79.20	29.49	29.32	29.38	-1.84	1.06
73	82.80	29.56	29.37	29.35	-2.01	-0.41
74	86.40	29.68	29.36	29.30	-3.37	-1.07
75	90.00	29.85	29.27	29.26	-6.19	-0.14
76	93.60	30.04	29.12	29.26	-9.85	2.28
77	97.20	30.19	28.99	29.30	-12.83	4.96
78	100.80	30.28	28.95	29.38	-14.29	6.87
79	104.40	30.31	29.00	29.49	-14.00	7.77
80	108.00	30.29	29.17	29.65	-12.09	7.63
81	111.60	30.27	29.43	29.87	-9.02	6.88
82	115.20	30.25	29.78	30.14	-4.96	5.71
83	118.80	30.21	30.18	30.41	-0.29	3.65
84	122.40	30.12	30.53	30.57	4.35	0.57
85	126.00	30.00	30.76	30.55	8.17	-3.34
86	129.60	29.82	30.86	30.37	11.18	-7.79
87	133.20	29.60	30.83	30.08	13.17	-11.92
88	136.80	29.38	30.68	29.74	13.98	-15.11
89	140.40	29.18	30.44	29.45	13.49	-15.80
90	144.00	29.04	30.25	29.29	12.93	-15.25
91	147.60	28.97	30.21	29.31	13.32	-14.29
92	151.20	28.98	30.28	29.48	13.97	-12.78
93	154.80	29.10	30.33	29.70	13.19	-10.05
94	158.40	29.31	30.23	29.82	9.82	-6.48
95	162.00	29.61	30.00	29.79	4.19	-3.33
96	165.60	29.94	29.77	29.70	-1.76	-1.13
97	169.20	30.23	29.69	29.66	-5.78	-0.55
98	172.80	30.42	29.80	29.66	-6.64	-2.35
99	176.40	30.47	29.99	29.64	-5.09	-5.65
