# Supplementary material for: One month convection timescale on the surface of a giant evolved star
Source: Nature. 2024 Sep 11;633(8029):323–6. doi: 10.1038/s41586-024-07836-9 (PMC11390477; doi:10.1038/s41586-024-07836-9)
Supplement: Supplementary file 4 — Source Data Extended Data Fig. 2 [file 41586_2024_7836_MOESM4_ESM.csv]

R Dor profile	Radius [mas]	Flux Density [mJy/beam]	error [mJy/beam]	Residual [% of peak]	error [% of peak]
0	0.000	21.404	0.069	3.843	0.335
1	2.041	21.115	0.077	2.445	0.374
2	4.082	20.690	0.078	0.383	0.380
3	6.122	20.428	0.073	-0.890	0.353
4	8.163	20.498	0.060	-0.551	0.289
5	10.204	20.785	0.059	0.840	0.284
6	12.245	20.990	0.058	1.843	0.280
7	14.286	20.860	0.058	1.236	0.279
8	16.327	20.608	0.046	0.145	0.226
9	18.367	20.375	0.034	-0.466	0.163
10	20.408	20.092	0.040	-0.161	0.194
11	22.449	19.207	0.065	-0.186	0.317
12	24.490	17.266	0.091	-0.926	0.443
13	26.531	14.140	0.100	-2.038	0.487
14	28.571	10.441	0.097	-1.823	0.471
15	30.612	7.085	0.079	0.592	0.381
16	32.653	4.288	0.054	2.371	0.263
17	34.694	2.296	0.033	2.756	0.159
18	36.735	1.109	0.018	2.238	0.085
19	38.776	0.506	0.010	1.492	0.047
20	40.816	0.249	0.007	0.968	0.034
21	42.857	0.152	0.006	0.689	0.029
22	44.898	0.113	0.005	0.542	0.025
23	46.939	0.084	0.005	0.409	0.024
24	48.980	0.060	0.005	0.292	0.023
25	51.020	0.041	0.004	0.197	0.019
26	53.061	0.037	0.003	0.178	0.016
27	55.102	0.042	0.004	0.204	0.018
28	57.143	0.050	0.004	0.244	0.019
29	59.184	0.051	0.003	0.246	0.015
30	61.224	0.043	0.003	0.207	0.012
